# Supplementary material for: Probiotics in Functional Dyspepsia
Source: Microorganisms. 2023 Jan 31;11(2):351. doi: 10.3390/microorganisms11020351 (PMC9964889; doi:10.3390/microorganisms11020351)
Supplement: Supplementary file 1 [file microorganisms-11-00351-s001.zip]

Archive with 1 entries (1 files):
- microorganisms-2133123-supplementary.pdf
